# Supplementary material for: Characterization of Biological Properties of Dental Pulp Stem Cells Grown on an Electrospun Poly(l-lactide-co-caprolactone) Scaffold
Source: Materials (Basel). 2022 Mar 3;15(5):1900. doi: 10.3390/ma15051900 (PMC8911644; doi:10.3390/ma15051900)
Supplement: Supplementary file 1 [file materials-15-01900-s001.zip]

Archive with 1 entries (1 files):
- materials-1390512-supplementary.pdf
